# Supplementary material for: High Ammonium Addition Changes the Diversity and Structure of Bacterial Communities in Temperate Wetland Soils of Northeastern China
Source: Microorganisms. 2023 Aug 8;11(8):2033. doi: 10.3390/microorganisms11082033 (PMC10459003; doi:10.3390/microorganisms11082033)
Supplement: Supplementary file 1 [file microorganisms-11-02033-s001.zip]

Archive with 1 entries (1 files):
- microorganisms-2506961-supplementary.pdf
